# Supplementary material for: The General Population’s Inappropriate Behaviors and Misunderstanding of Antibiotic Use in China: A Systematic Review and Meta-Analysis
Source: Antibiotics (Basel). 2021 Apr 26;10(5):497. doi: 10.3390/antibiotics10050497 (PMC8146421; doi:10.3390/antibiotics10050497)
Supplement: Supplementary file 1 [file antibiotics-10-00497-s001.zip]

Archive with 1 entries (1 files):
- antibiotics-1182592-supplementary.pdf
